# Supplementary material for: The Impairment of Endothelial Autophagy Accelerates Renal Senescence by Ferroptosis and NLRP3 Inflammasome Signaling Pathways with the Disruption of Endothelial Barrier
Source: Antioxidants (Basel). 2024 Jul 23;13(8):886. doi: 10.3390/antiox13080886 (PMC11351978; doi:10.3390/antiox13080886)
Supplement: Supplementary file 1 [file antioxidants-13-00886-s001.zip]

Archive with 1 entries (1 files):
- antioxidants-3087531-supplementary.pdf
